# Supplementary material for: Middle Pleistocene protein sequences from the rhinoceros genus Stephanorhinus and the phylogeny of extant and extinct Middle/Late Pleistocene Rhinocerotidae
Source: PeerJ. 2017 Mar 14;5:e3033. doi: 10.7717/peerj.3033 (PMC5354071; doi:10.7717/peerj.3033)
Supplement: Supplemental Information 1 — Origin of protein sequences used for phylogenetic analysis (accession numbers include Genbank, Uniprot and ENSEMBL accession numbers). †PMF40, *SCH3. [file peerj-05-3033-s001.xlsx]

## Sheet: Sheet1
Supplemental Table S1. Protein sequence information. Origin of protein sequences used for phylogenetic analysis (accession numbers include Genbank, Uniprot and ENSEMBL accession numbers). †PMF40, * SCH3.
Morphological identification	COL1α1	COL1α2	COL3α1	AHSG	PEDF
Bos primigenius	NM_001034039.2	NM_174520.2	NM_001076831.1	NM_173984.3	NM_174140.3
Equus caballus	XM_005597481.1	XM_005609220.1	F6R4Y3	XM_005601872.2	NM_001143954.1
Equus asinus	FJ594763.1	FJ594764.1	XM_014852914.1	XM_014843344.1	XM_014827046.1
Equus hydruntinus	Welker et al. 2016	Welker et al. 2016	-	-	-
Tapirus terrestris	Welker et al. 2015	Welker et al. 2015	-	-	-
Ceratotherium simum	XM_004434679.1	XM_004431356.1	XP_004426778.1	XP_004424660.1	XP_014645192.1
Diceros bicornis	this study	this study	this study	-	-
Rhinoceros unicornis	this study	this study	this study	this study	this study
Rhinoceros sondaicus	this study	this study	this study	this study	-
Dicerorhinus sumatrensis	this study	this study	this study	-	-
Coelodonta antiquitatis†	Welker et al. 2016	Welker et al. 2016	-	-	-
Stephanorhinus sp.*	this study	this study	-	-	-
